# Supplementary material for: Pilot-Scale Optimization of Supercritical CO2 Extraction of Dry Paprika Capsicum annuum: Influence of Operational Conditions and Storage on Extract Composition
Source: Molecules. 2022 Mar 24;27(7):2090. doi: 10.3390/molecules27072090 (PMC9000775; doi:10.3390/molecules27072090)
Supplement: Supplementary file 1 [file molecules-27-02090-s001.zip]

Archive with 1 entries (1 files):
- molecules-1603054-supplementary.pdf
